# Supplementary material for: Open science practices in general and internal medicine journals, an observational study
Source: PLoS One. 2022 May 31;17(5):e0268993. doi: 10.1371/journal.pone.0268993 (PMC9154089; doi:10.1371/journal.pone.0268993)
Supplement: S1 Table — (XLSX) [file pone.0268993.s001.xlsx]

## Sheet: MatSupZenodo
Metrics and Journals including supplementary material classification sorted by quartile of the JCR “Medicine, General & Internal” category (2019 Science Citation Index Edition).
Quartile	Rank	Full Journal Title	Number of articles	ArtsMatSupl	pdf	xls	xlsx	wmv	doc	docx	docm	ppt	pptx	jpg	tif	mpg	avi	png	zip	mov	mp4	mp3	rtf	wmf	docm	xml	gif	html	flv	xlsm	txt	3gp	eps	r	csv	msg	rar	7z	pps	gml	pl	xps	swf	sav	tex	psd
1	1	NEW ENGLAND JOURNAL OF MEDICINE	1694	1068	1093	1	25		23	3		2	1				3			12	7	1
1	2	LANCET	1161	580	331		2		5	27				2	1		5	2		1	16
1	3	JAMA-JOURNAL OF THE AMERICAN MEDICAL ASSOCIATION	2007	865	1024		5		55	137		1	1		3			1				3		15
1	4	Nature Reviews Disease Primers	34	6	4		1														1
1	5	BMJ-British Medical Journal	69744	4910	3149	4	6	2	5	4		3		1034			3		1								918	4081
1	6	ANNALS OF INTERNAL MEDICINE	711	245	130	2	1		54	150		1	3	23	2				2						1
1	7	JAMA Internal Medicine	1942	833	397		2		16	86	1		1		2						1		1
1	8	PLOS MEDICINE	4037	1856	1936	381	87	2	2982	1704		312		95	791	2	7	26	19	23			2								8		328	1	9										1	11
1	9	Journal of Cachexia Sarcopenia and Muscle	652	205	120	6	21		30	116		2	13	18	85				7								2						9
1	10	Cochrane Database of Systematic Reviews	491	25		21					1																																2
1	11	CANADIAN MEDICAL ASSOCIATION JOURNAL	47695	0
1	11	CMAJ (from 1985 until 2020)	30684	962		1065			6									2					2						919
1	12	JOURNAL OF TRAVEL MEDICINE	65	10		4		1		1	8				1				1			2
1	13	MAYO CLINIC PROCEEDINGS	12051	364		251							8				95	3				9	16						163	2
1	14	JOURNAL OF INTERNAL MEDICINE	4226	51		10		6		10	31		1		2				2
1	15	BMC Medicine	2379	973		415	7	63		200	417		41	28	8	89			78	11		4		2
1	16	MEDICAL JOURNAL OF AUSTRALIA	6627	8		8					1
1	17	Translational Research	359	54		29	3	4		8	24		3	2	4	37		7	1			4					1
1	18	JOURNAL OF THE ROYAL SOCIETY OF MEDICINE	14893	24		24				1
1	19	JAMA Network Open	1907	1388	876
1	20	Deutsches Arzteblatt International	3487	0
1	21	ANNALS OF FAMILY MEDICINE	2287	0
1	22	JOURNAL OF GENERAL INTERNAL MEDICINE	7193	891	50				250	700					1	1		8		2							1
1	23	AMERICAN JOURNAL OF MEDICINE	1685	117	71	1	5		6	28		3	4		9				1									24
1	24	Journal of Personalized Medicine	241	50	42		1												8
1	25	AMERICAN JOURNAL OF PREVENTIVE MEDICINE	1270	427	444		1		2	30										1
1	26	European Journal of Internal Medicine	19	0
1	27	AMYLOID-JOURNAL OF PROTEIN FOLDING DISORDERS	N/A
1	28	BRITISH JOURNAL OF GENERAL PRACTICE	10994	91	130																							1
1	29	Frontiers in Medicine	1118	271	140	2	12		1	67			1	7	22	1		1	1		2														1
1	30	PREVENTIVE MEDICINE	897	248	79		1		13	212					2
1	31	PALLIATIVE MEDICINE	188	52	34		2		3	34
1	32	AMERICAN JOURNAL OF CHINESE MEDICINE	15	0
1	33	MEDICAL CLINICS OF NORTH AMERICA	102	1										1
1	34	EUROPEAN JOURNAL OF CLINICAL INVESTIGATION	106	16	3				3	14			1	4	3
1	35	PANMINERVA MEDICA	6	0
1	36	Journal of Clinical Medicine	3275	893	1638	1	1			6				2					108	1	1																6
1	37	ANNALS OF MEDICINE	69	11	6					3				1	2
1	38	CANADIAN FAMILY PHYSICIAN	19621	3
1	39	Diagnostics	506	72	40		3			5						1			21	3	17
1	40	JOURNAL OF PAIN AND SYMPTOM MANAGEMENT	563	58	22		1		1	36					1											1
1	41	MINERVA MEDICA	7	0
2	42	JOURNAL OF THE FORMOSAN MEDICAL ASSOCIATION	45	2	1					1
2	43	Polish Archives of Internal Medicine-Polskie Archiwum Medycyny Wewnetrznej	5	0
2	44	AMERICAN FAMILY PHYSICIAN	18	1						1
2	45	BRITISH MEDICAL BULLETIN	71	3						3																		2
2	46	Archives of Medical Science	1817	6	24		6
2	47	KOREAN JOURNAL OF INTERNAL MEDICINE	2300	66	163				2				1				1				1
2	48	Journal of the American Board of Family Medicine	234	22	8				2	17
2	49	QJM-AN INTERNATIONAL JOURNAL OF MEDICINE	220	12	4	3			3									1	2									4
2	50	International Journal of Medical Sciences	1837	173	147	3	4						1				2		3		1
2	51	PAIN MEDICINE	387	45
2	52	BMJ Open	16966	13323	11474	11	17	1	82	96				256		1			1		15								5						1
2	53	Systematic Reviews	17100	1792	770	123	191	1	302	1355		8	9	24	150	1	2	4	46	7	1			1		432		231			6		8	1	3		1	1	1	2	4	2	7
2	54	European Journal of General Practice	141	36	19				5	23				1				1
2	55	POSTGRADUATE MEDICINE	382	8	6										2						2
2	56	INTERNATIONAL JOURNAL OF CLINICAL PRACTICE	334	38	5	1			11	17		6			3
2	57	JOURNAL OF URBAN HEALTH-BULLETIN OF THE NEW YORK ACADEMY OF MEDICINE	2013	57	11		2		12	46				2				1					1
2	58	Military Medical Research	1	0
2	59	Internal and Emergency Medicine	20	5	7				1	1
2	60	JOURNAL OF INVESTIGATIVE MEDICINE	206	13	14				1	4				1
2	61	CURRENT MEDICAL RESEARCH AND OPINION	32	6	4				1	1
2	62	Journal of Hospital Medicine	269	101	25		1		35	76				1	4			2
2	63	Journal of the Chinese Medical Association	6	0
2	64	SCANDINAVIAN JOURNAL OF PRIMARY HEALTH CARE	665	38	21				2	10									4
2	65	FAMILY PRACTICE	191	44	20				7	32								6	4							1	9
2	66	BMC Family Practice	2176	879	187	7	12		206	351		2			2				2				5			1	1				1				1
2	67	PRIMARY CARE	30	0
2	68	JOURNAL OF MEDICAL ECONOMICS	300	22	18		3		2	11					8													1			1					1
2	69	UPSALA JOURNAL OF MEDICAL SCIENCES	401	45	14	2	1		8	12			1	2	9				6									1					7											3
2	70	Patient Preference and Adherence	1821	284	106					2				10	177
2	71	JOURNAL OF WOMENS HEALTH	878	72	100				2	5					2
2	72	International Journal of Evidence-Based Healthcare	4	0
2	73	International Journal of General Medicine	901	0
2	74	Sexual Medicine	284	49	19				8	36				2					3		1
2	75	YONSEI MEDICAL JOURNAL	2767	207	473			7	17							1	21				7
2	76	AMERICAN JOURNAL OF THE MEDICAL SCIENCES	218	17	8				4	11					1
2	76	POSTGRADUATE MEDICAL JOURNAL	18992	22	12				1	5		1															6
2	78	CLINICAL MEDICINE	3911	0
2	79	SWISS MEDICAL WEEKLY	11	0
2	80	DM DISEASE-A-MONTH	6	0
2	81	Journal of Research in Medical Sciences	1874	11	7										15					1	1								1
2	82	JOURNAL OF KOREAN MEDICAL SCIENCE	6264	242	201	238		10	16			106		2			2				2
3	83	JOURNAL OF EVALUATION IN CLINICAL PRACTICE	147	20	2	1			1	19									1											1
3	84	AMERICAN JOURNAL OF MANAGED CARE	245	56	41	1			6	9			2										1
3	84	HONG KONG MEDICAL JOURNAL	1	1																	1
3	86	INTERNAL MEDICINE JOURNAL	20	5	7				1	1
3	87	MEDICINA CLINICA	2	0	6										4						3
3	88	CHINESE MEDICAL JOURNAL	3095	210	43		2	2	73	52				5	140						28
3	89	CLEVELAND CLINIC JOURNAL OF MEDICINE	31	0
3	89	MEDICINE	19082	2545	415	84	130	33	1209	921		6	14	15	38	6	19		2	16	125		1				1		4		8	1	4	1
3	91	ANNALS ACADEMY OF MEDICINE SINGAPORE	972	93	93
3	91	Balkan Medical Journal	799	3												1	1				3
3	93	INDIAN JOURNAL OF MEDICAL RESEARCH	2785	8	7																10
3	94	FAMILY MEDICINE	N/A
3	95	TOHOKU JOURNAL OF EXPERIMENTAL MEDICINE	7	0
3	96	Clinics	2392	0
3	97	PRESSE MEDICALE	7	0
3	98	SINGAPORE MEDICAL JOURNAL	972	93	93
3	99	WIENER KLINISCHE WOCHENSCHRIFT	228	17	4				2	10					2						3
3	100	REVISTA CLINICA ESPANOLA	1	0
3	101	MEDICAL PRINCIPLES AND PRACTICE	861	9			1		1	9
3	102	Libyan Journal of Medicine	456	6	1
3	103	SAMJ SOUTH AFRICAN MEDICAL JOURNAL	70	0
3	104	CROATIAN MEDICAL JOURNAL	1317	87	179	1											1				2								2
3	105	Australian Family Physician	N/A
3	106	International Journal of Osteopathic Medicine	3	0
3	107	Medicina-Lithuania	993	99	78														18
3	108	Open Medicine	687	12	6											2
3	109	Bratislava Medical Journal-Bratislavske Lekarske Listy	N/A
3	110	SAUDI MEDICAL JOURNAL	1260	0
3	111	Revista de Investigacion Clinica-Clinical and Translational Investigation	4	0
3	112	Journal of Postgraduate Medicine	28	1						1
3	113	ACTA CLINICA BELGICA	N/A
3	114	IRISH JOURNAL OF MEDICAL SCIENCE	24	0
3	115	Atencion Primaria	1635	71	19	1			22	41		2		1					2		1
3	116	Sao Paulo Medical Journal	1	0
3	117	JOURNAL OF THE NATIONAL MEDICAL ASSOCIATION	14238	8	3				1	4																		1
3	118	MILITARY MEDICINE	183	12	4					24
3	118	Medizinische Klinik-Intensivmedizin und Notfallmedizin	1	0
3	120	World Journal of Clinical Cases	1332	15
3	121	INTERNAL MEDICINE	2446	77	108			4						3	5	7	3			11	8
3	122	Colombia Medica	285	4	2
3	123	Archives of Iranian Medicine	10	0
4	124	Journal of the Royal Army Medical Corps	21	3	4
4	125	NETHERLANDS JOURNAL OF MEDICINE	2	0
4	126	ANNALS OF SAUDI MEDICINE	1761	8	24
4	126	Danish Medical Journal	1	0
4	128	Revista da Associacao Medica Brasileira	N/A
4	129	ISRAEL MEDICAL ASSOCIATION JOURNAL	3	0
4	130	JOURNAL OF NIPPON MEDICAL SCHOOL	2	0
4	131	SOUTHERN MEDICAL JOURNAL	137	11	11					5
4	132	REVUE DE MEDECINE INTERNE	1	0
4	133	Pakistan Journal of Medical Sciences	2253	2
4	134	Australian Journal of General Practice	N/A
4	135	Turkish Journal Of Medical Sciences	N/A
4	136	JOURNAL OF FAMILY PRACTICE	180	3	1
4	137	African Health Sciences	1916	13	2
4	138	JAAPA-Journal of the American Academy of Physician Assistants	9	0
4	139	Nigerian Journal of Clinical Practice	N/A
4	140	Acta Medica Portuguesa	N/A
4	141	Gaceta Medica de Mexico	1	0
4	142	JOURNAL OF THE PAKISTAN MEDICAL ASSOCIATION	25	0
4	143	DEUTSCHE MEDIZINISCHE WOCHENSCHRIFT	1	0
4	144	SCOTTISH MEDICAL JOURNAL	1	0
4	145	NATIONAL MEDICAL JOURNAL OF INDIA	5	0
4	146	Acta Clinica Croatica	170	0
4	147	REVISTA MEDICA DE CHILE	7	0
4	148	ORVOSI HETILAP	N/A
4	149	MEDICINA-BUENOS AIRES	N/A
4	150	INTERNIST	N/A
4	151	BRITISH JOURNAL OF HOSPITAL MEDICINE	2	0
4	152	Iranian Red Crescent Medical Journal	1426	0
4	153	JCPSP-Journal of the College of Physicians and Surgeons Pakistan	1	0
4	154	MEDICAL PROBLEMS OF PERFORMING ARTISTS	N/A
4	155	TERAPEVTICHESKII ARKHIV	N/A
4	156	MEDICINA DELLO SPORT	N/A
4	157	Journal of Nepal Medical Association	N/A
4	158	Acta Medica Mediterranea	N/A
4	159	Hippokratia	923	0
4	160	Laeknabladid	1	0
4	161	Vojnosanitetski Pregled	N/A
4	162	Srpski Arhiv za Celokupno Lekarstvo	N/A
4	163	Kuwait Medical Journal	1	0
4	164	WEST INDIAN MEDICAL JOURNAL	320	0
4	165	BULLETIN DE L ACADEMIE NATIONALE DE MEDECINE	3	0
TOTAL					26780	2701	557	136	5501	6794	483	455	106	1542	1501	150	165	65	344	89	260	23	29	18	1	435	939	4346	1094	3	24	1	356	3	15	1	7	1	1	2	4	2	9	3	1	11	54958
